# Supplementary material for: Integrated Analysis of Transcriptome and microRNA Profile Reveals the Toxicity of Euphorbia Factors toward Human Colon Adenocarcinoma Cell Line Caco-2
Source: Molecules. 2022 Oct 16;27(20):6931. doi: 10.3390/molecules27206931 (PMC9608949; doi:10.3390/molecules27206931)
Supplement: Supplementary file 1 [file molecules-27-06931-s001.zip]

Archive with 1 entries (1 files):
- molecules-1952634-supplementary.pdf
